# Supplementary material for: Three-Dimensional Regeneration of Patient-Derived Intestinal Organoid Epithelium in a Physiodynamic Mucosal Interface-on-a-Chip
Source: Micromachines (Basel). 2020 Jul 7;11(7):663. doi: 10.3390/mi11070663 (PMC7408321; doi:10.3390/mi11070663)
Supplement: Supplementary file 1 [file micromachines-11-00663-s001.zip]

Archive with 6 entries (5 files):
- micromachines-806101-proofed-si/
- micromachines-806101-proofed-si/Supplementary Materials.SUBMIT.pdf
- micromachines-806101-proofed-si/Video S1.mp4
- micromachines-806101-proofed-si/Video S2.mp4
- micromachines-806101-proofed-si/Video S3.wmv
- micromachines-806101-proofed-si/Video S4.wmv
